# Supplementary material for: Water-Borne ZnO/Acrylic Nanocoating: Fabrication, Characterization, and Properties
Source: Polymers (Basel). 2021 Feb 26;13(5):717. doi: 10.3390/polym13050717 (PMC7956375; doi:10.3390/polym13050717)
Supplement: Supplementary file 1 [file polymers-13-00717-s001.zip]

Archive with 1 entries (1 files):
- polymers-1121169-supplementary.pdf
